# Supplementary material for: Constraining the chronology and ecology of Late Acheulean and Middle Palaeolithic occupations at the margins of the monsoon
Source: Sci Rep. 2021 Oct 5;11:19665. doi: 10.1038/s41598-021-98897-7 (PMC8492674; doi:10.1038/s41598-021-98897-7)
Supplement: Supplementary file 2 — Supplementary Information 2. [file 41598_2021_98897_MOESM2_ESM.xlsx]

## Sheet: SI6
	Layer	Depth	Type	Name	Skewness	Kurtosis	Mean (phi)	Sorting	Skewness	Kurtosis	LF Mag Sus	%TOC (LOI)	%CaCO3 (LOI)	%Mineral (LOI)	CIA	WIP	d13C	d18O	Iph (C4 short vs C4 long)	D/P (trees/grass)	Ic (%C3)
SGT6	1	0-5cm	Unimodal, Poorly Sorted	Very Coarse Silty Fine Sand	Very Fine Skewed	Mesokurtic	3.44019	2.01403	0.74221	3.27481	6.73e-08	4.14139	9.11759	86.741	13.8867	16.1261	1	-4.5
		5-10cm	Unimodal, Poorly Sorted	Very Coarse Silty Fine Sand	Very Fine Skewed	Leptokurtic	3.21593	1.78133	0.936126	3.79183	6.84e-08	3.78394	7.29099	88.9251	16.7845	20.1699	0.7	-4.6
		10-15cm	Unimodal, Poorly Sorted	Very Coarse Silty Fine Sand	Very Fine Skewed	Leptokurtic	3.48688	1.86893	0.93095	3.66734	6.45e-08	1.67422	12.6906	85.6352	13.3029	15.3442	0.5	-4.5
	2	15-20cm	Unimodal, Poorly Sorted	Very Coarse Silty Fine Sand	Very Fine Skewed	Mesokurtic	4.00786	2.01367	0.817175	3.02847	6.6e-08	1.71588	19.3281	78.956	9.88546	10.9699	-0.3	-4.1
		20-25cm	Trimodal, Very Poorly Sorted	Very Coarse Silty Fine Sand	Very Fine Skewed	Mesokurtic	3.50802	2.23262	0.83751	2.9331	5.7e-08	1.8477	18.08	80.0723	14.6098	17.1094	1.1	-4.4
		25-30cm	Bimodal, Poorly Sorted	Very Coarse Silty Fine Sand	Very Fine Skewed	Mesokurtic	3.59596	1.95305	1.00264	3.33414	5.81e-08	1.95503	16.9679	81.077	11.0495	12.4221	1.6	-3.8
		30-35cm	Unimodal, Poorly Sorted	Very Coarse Silty Fine Sand	Very Fine Skewed	Mesokurtic	3.78091	1.91708	0.876248	3.32718	5.41e-08	1.76471	24.5235	73.7118	13.3078	15.3507	1.65	-3.25
		35-40cm	Trimodal, Very Poorly Sorted	Very Coarse Silty Fine Sand	Very Fine Skewed	Leptokurtic	3.23258	2.21773	0.714838	3.13679	4.46e-08	1.86294	32.1507	65.9864	11.9202	13.5334	1.5	-3.5
		40-45cm	Bimodal, Very Poorly Sorted	Very Coarse Silty Fine Sand	Very Fine Skewed	Mesokurtic	3.75324	2.09103	0.766834	2.89514	3.87e-08	2.00121	33.9238	64.075	8.79837	9.64716	1.4	-3.5
	3	45-50cm	Bimodal, Very Poorly Sorted	Medium Silty Fine Sand	Very Fine Skewed	Platykurtic	4.13436	2.08737	0.455206	2.33126	3.29e-08	2.06156	43.2483	54.6902	4.41427	4.61813	1	-3.9
		50-55cm	Polymodal, Very Poorly Sorted	Very Coarse Silty Fine Sand	Fine Skewed	Mesokurtic	3.59349	2.39535	0.28044	2.53645	3.62e-08	3.10458	41.8634	55.032	8.07873	8.78875	1.6	-3.9
	4	55-60cm	Bimodal, Very Poorly Sorted	Fine Sandy Medium Silt	Fine Skewed	Platykurtic	4.89122	2.08567	0.284848	2.20317	2.96e-08	2.7789	57.8345	39.3866	12.4606	14.2343	1.5	-4
		60-65cm	Bimodal, Very Poorly Sorted	Very Coarse Silty Fine Sand	Fine Skewed	Platykurtic	4.31354	2.04082	0.338571	2.38472	2.76e-08	2.6205	60.7212	36.6583	7.80522	8.46601	2.1	-2.7
		65-70cm	Trimodal, Very Poorly Sorted	Fine Sandy Coarse Silt	Symmetrical	Platykurtic	4.29864	2.1619	0.0822801	2.36844	1.9e-08	3.56185	66.6697	29.7684	9.16583	10.0907	2.1	-2.9
		70-75cm	Bimodal, Very Poorly Sorted	Coarse Silty Fine Sand	Fine Skewed	Platykurtic	4.18207	2.23208	0.155051	2.14386	1.86e-08	4.0768	67.8252	28.0979	8.83469	9.69085	2	-3.9
	5	75-80cm	Bimodal, Very Poorly Sorted	Fine Sandy Medium Silt	Coarse Skewed	Platykurtic	4.86997	2.21705	-0.230595	2.30345	1.63e-08	3.5182	71.3924	25.0894	7.49178	8.0985	2	-2.75
SGT7	1	0-5cm	Unimodal, Poorly Sorted	Very Coarse Silty Fine Sand	Very Fine Skewed	Mesokurtic	3.81847	1.97711	0.898518	3.33422	1.237e-07	3.44828	4.72631	91.8254	25.8143	34.7968	2.1	-2.1	0.694444	0.0948905	0.737226
		5-10cm	Unimodal, Poorly Sorted	Very Coarse Silty Fine Sand	Very Fine Skewed	Leptokurtic	3.67433	1.91135	0.89664	3.63633	1.377e-07	3.20764	4.3431	92.4493	31.7881	46.6019
		10-15cm	Unimodal, Poorly Sorted	Very Coarse Silty Fine Sand	Very Fine Skewed	Leptokurtic	3.75804	1.86394	0.967111	3.79169	1.209e-07	2.71023	3.80152	93.4882	41.3149	70.4011	-2	-4.6	0.64	0.0909091	0.727273
		15-20cm	Unimodal, Poorly Sorted	Very Coarse Silty Fine Sand	Very Fine Skewed	Leptokurtic	3.59703	1.88466	0.931304	3.73103	1.141e-07	2.56904	5.59859	91.8324	39.8289	66.1927	0.8	-1.6
		20-25cm	Unimodal, Poorly Sorted	Very Coarse Silty Fine Sand	Very Fine Skewed	Leptokurtic	3.36966	1.91823	0.902664	3.88612	1.196e-07	2.82698	5.18931	91.9837	39.3454	64.868	-0.5	-4.8	0.733333	0.171875	0.824219
		25-30cm	Unimodal, Poorly Sorted	Very Coarse Silty Fine Sand	Very Fine Skewed	Leptokurtic	3.44919	1.80776	1.18615	4.20236	1.149e-07	2.56237	4.98348	92.4541	36.6248	57.7903
		30-35cm	Trimodal, Very Poorly Sorted	Very Coarse Silty Fine Sand	Very Fine Skewed	Mesokurtic	3.60807	2.06671	0.750237	3.06599	5.64e-08	2	12.8414	85.1586	10.9986	12.3577			0.452381	0.0830325	0.848375
		35-40cm	Unimodal, Poorly Sorted	Very Coarse Silty Fine Sand	Very Fine Skewed	Mesokurtic	4.07331	1.94551	0.945646	3.29784	1.158e-07	2.61074	4.20246	93.1868	33.412	50.1773	-0.4	-3.1
		40-45cm	Unimodal, Poorly Sorted	Very Coarse Silty Fine Sand	Very Fine Skewed	Leptokurtic	3.78414	1.77807	0.973735	3.88884	1.042e-07	3.4331	5.40475	91.1621	30.297	43.4658	0.5	-3.7	0.444444	0.0948905	0.90146
		45-50cm	Unimodal, Poorly Sorted	Very Coarse Silty Fine Sand	Very Fine Skewed	Mesokurtic	3.677	1.96498	0.754039	3.36197	9.2e-08	5.03214	13.8124	81.1555	19.057	23.5437	0.6	-2.9
		50-55cm	Unimodal, Poorly Sorted	Very Coarse Silty Fine Sand	Very Fine Skewed	Mesokurtic	3.98958	1.91014	0.87725	3.145	1.025e-07	5.57712	15.702	78.7209	11.2488	12.6746	0.3	-4	0.283951	0.0752688	0.709677
	2	55-60cm	Bimodal, Very Poorly Sorted	Very Coarse Silty Fine Sand	Very Fine Skewed	Platykurtic	4.05371	2.19534	0.458591	2.40702	9.82e-08	6.12103	20.1934	73.6856	9.01129	9.90374	1.8	-2.2
		60-65cm	Bimodal, Very Poorly Sorted	Very Coarse Silty Fine Sand	Fine Skewed	Platykurtic	3.97126	2.19436	0.342606	2.36735	6.31e-08	6.9556	34.6629	58.3815	9.59267	10.6105			0.418919	0.119403	0.723881
	3	65-70cm	Bimodal, Very Poorly Sorted	Fine Sandy Very Coarse Silt	Fine Skewed	Platykurtic	4.51586	2.06345	0.282231	2.17689	5.07e-08	6.95697	43.4761	49.5669	9.36548	10.3332	2	-1.4
		70-75cm	Bimodal, Very Poorly Sorted	Fine Sandy Coarse Silt	Symmetrical	Platykurtic	4.40608	2.28569	0.0070029	2.15747	5.48e-08	7.2113	41.971	50.8178	11.626	13.1555	1.4	-2	0.781818	0.0909091	0.8
		75-80cm	Trimodal, Very Poorly Sorted	Fine Sandy Coarse Silt	Symmetrical	Platykurtic	4.74	2.26136	0.344774	2.50626	5.98e-08	6.58477	38.3284	55.0869	14.8615	17.4557	0.8	-2.4
		80-85cm	Trimodal, Very Poorly Sorted	Fine Sandy Medium Silt	Symmetrical	Platykurtic	4.73488	2.28735	0.0529125	2.31702	4.77e-08	6.11559	44.5733	49.3112	10.8772	12.2047	1.6	-0.7	0.666667	0.12782	0.808271
		85-90cm	Trimodal, Very Poorly Sorted	Very Fine Sandy Medium Silt	Symmetrical	Platykurtic	4.9951	2.02782	0.00429706	2.20979	4.37e-08	7.37452	42.7143	49.9112	10.8302	12.1456	1.4	-1.4
		90-95cm	Trimodal, Very Poorly Sorted	Fine Sandy Coarse Silt	Fine Skewed	Platykurtic	4.63356	2.10098	0.184329	2.11066	4.26e-08	1.96325	51.7417	46.2951	10.2062	11.3663	2	-1	0.36	0.0869565	0.818841
		95-100cm	Trimodal, Very Poorly Sorted	Very Fine Sandy Coarse Silt	Symmetrical	Platykurtic	4.73732	2.1384	-0.0420986	2.33089	4.13e-08	1.7748	53.2607	44.9645	10.3369	11.5286	2	-1.1
	4	100-105cm	Polymodal, Very Poorly Sorted	Fine Sandy Very Coarse Silt	Fine Skewed	Platykurtic	4.25468	2.13247	0.224017	2.26156	3.43e-08	2.33326	60.5666	37.1002	15.4289	18.2437	2.1	-1.1	0.738095	0.119403	0.843284
		105-110cm	Trimodal, Very Poorly Sorted	Very Fine Sandy Very Coarse Silt	Symmetrical	Platykurtic	5.06498	1.96189	0.133984	2.11103	2.86e-08	2.19013	64.9714	32.8384	10.2611	11.4344	2.1	-0.2
		110-115cm	Trimodal, Very Poorly Sorted	Very Fine Sandy Very Coarse Silt	Symmetrical	Platykurtic	4.55269	2.08109	0.1279	2.26055	3.26e-08	3.96007	59.4797	36.5603	7.83404	8.49993	2.3	-2.1	0.653846	0.153846	0.8
	5	115-120cm	Polymodal, Very Poorly Sorted	Very Fine Sandy Very Coarse Silt	Symmetrical	Mesokurtic	4.15076	2.47716	-0.129015	2.29112	3.44e-08	3.29904	54.1275	42.5735	34.1455	51.8499	2.1	-2
		120-125cm	Bimodal, Very Poorly Sorted	Very Coarse Silty Fine Sand	Fine Skewed	Platykurtic	3.79386	2.3134	0.33909	2.41024	5.02e-08	3.51648	48.4787	48.0048	16.5945	19.8961	2.4	-2.4	0.305085	0.327434	0.738938
		125-130cm	Trimodal, Very Poorly Sorted	Very Coarse Silty Fine Sand	Symmetrical	Mesokurtic	3.697	2.33858	0.169284	2.39097	5.3e-08	3.89189	46.3158	49.7923	14.2706	16.646	2.8	-2.5
		130-135cm	Trimodal, Very Poorly Sorted	Very Fine Sandy Very Coarse Silt	Fine Skewed	Platykurtic	4.7866	1.93125	0.289182	2.22047	5.77e-08	4.90076	41.6241	53.4752	15.578	18.4525	2.3	-2.8	0.301887	0.310044	0.768559
		135-140cm	Bimodal, Very Poorly Sorted	Very Fine Sandy Very Coarse Silt	Fine Skewed	Platykurtic	4.55222	2.15588	0.140251	2.25394	4.25e-08	3.95371	37.8269	58.2194	12.5672	14.3736	2	-2.4
		140-145cm	Trimodal, Very Poorly Sorted	Very Coarse Silty Very Fine Sand	Symmetrical	Platykurtic	3.72156	2.39719	0.241323	2.37124	4.96e-08	3.23228	48.4383	48.3294	10.3859	11.5895	2.1	-2.4	0.320312	0.0869565	0.536232
		145-150cm	Trimodal, Very Poorly Sorted	Very Coarse Silty Fine Sand	Fine Skewed	Platykurtic	3.84096	2.27957	0.429804	2.47258	4.06e-08	2.73574	53.2541	44.0101	9.46459	10.454	2.1	-2
		150-155cm	Trimodal, Very Poorly Sorted	Very Coarse Silty Fine Sand	Fine Skewed	Platykurtic	4.01588	2.33786	0.247806	2.12872	4.01e-08	3.19915	52.864	43.9369	8.18065	8.90951	2.1	-2.4	0.364486	0.145038	0.591603
		155-160cm	Polymodal, Very Poorly Sorted	Coarse Silty Very Fine Sand	Symmetrical	Platykurtic	3.82463	2.70662	-0.0383387	2.01411	3.06e-08	3.64296	61.3258	35.0313	14.08	16.3873	2.1	-3
	6*	160-165cm	Trimodal, Very Poorly Sorted	Very Fine Sandy Coarse Silt	Symmetrical	Mesokurtic	4.58716	2.20222	0.110646	2.55256	3.18e-08	3.78274	61.0958	35.1214	14.3192	16.7122	2.6	-2	0.37931	0.171875	0.660156
		165-170cm	Polymodal, Very Poorly Sorted	Very Fine Sandy Coarse Silt	Symmetrical	Mesokurtic	4.73342	2.254	-0.125261	2.3403	3.78e-08	4.60499	61.8997	33.4953	12.9146	14.8298	2.8	-2.2
		170-175cm	Trimodal, Very Poorly Sorted	Very Fine Sandy Very Coarse Silt	Symmetrical	Mesokurtic	4.49557	2.462	0.0298846	2.7196	3.1e-08	5.47423	56.7246	37.8012	8.12719	8.84614	2.4	-2.2	0.287879	0.056338	0.767606
		175-180cm	Trimodal, Very Poorly Sorted	Very Fine Sandy Very Coarse Silt	Symmetrical	Mesokurtic	4.4517	2.15054	-0.00437336	2.58278	3.89e-08	4.72424	52.7152	42.5605	10.311	11.4964	2.4	-2.4
		180-185cm	Bimodal, Very Poorly Sorted	Very Fine Sandy Very Coarse Silt	Fine Skewed	Mesokurtic	4.285	2.12939	0.176931	2.56222	4.45e-08	3.99202	42.7226	53.2854	10.7411	12.0337	2.4	-1.8	0.366667	0.0344828	0.793103
	7*	185-190cm	Bimodal, Very Poorly Sorted	Very Coarse Silty Fine Sand	Fine Skewed	Mesokurtic	3.92995	2.13556	0.45804	2.71592	5.5e-08	3.28185	37.9418	58.7763	10.8683	12.1936	2.4	-2.4
		190-195cm	Polymodal, Very Poorly Sorted	Very Coarse Silty Fine Sand	Symmetrical	Mesokurtic	3.5283	2.41798	0.157302	2.41805	4.97e-08	3.63224	42.4342	53.9335	11.6545	13.192	2.4	-2.8	0.376471	0.048951	0.702797
		195-200cm	Bimodal, Very Poorly Sorted	Very Fine Sandy Very Coarse Silt	Fine Skewed	Mesokurtic	4.63678	2.1114	0.264172	2.69028	5.21e-08	2.9383	46.1036	50.9581	9.12668	10.0433	2.3	-3.1
		200-205cm	Trimodal, Very Poorly Sorted	Very Fine Sandy Very Coarse Silt	Fine Skewed	Mesokurtic	4.27342	2.16393	0.20435	2.43771	5.96e-08	2.5893	45.9871	51.4235	12.2858	14.0067	2.3	-2.4	0.254237	0.149425	0.773946
	8*	205-210cm	Trimodal, Very Poorly Sorted	Very Coarse Silty Very Fine Sand	Fine Skewed	Mesokurtic	3.78391	2.26273	0.317518	2.58318	5.81e-08	3.65341	44.7007	51.6459	11.624	13.1529	2.5	-1.7
		210-215cm	Trimodal, Very Poorly Sorted	Very Coarse Silty Very Fine Sand	Fine Skewed	Mesokurtic	3.96015	2.10448	0.492155	2.9186	5.77e-08	4.11051	42.0373	53.8522	14.3005	16.6869	2.4	-3.2	0.456693	0.0676157	0.548043
		215-220cm	Polymodal, Very Poorly Sorted	Very Coarse Silty Fine Sand	Symmetrical	Mesokurtic	3.88921	2.29684	0.192864	2.55965	6.26e-08	4.05244	35.2348	60.7128	10.9399	12.2837	2.1	-1.5
		220-225cm	Unimodal, Very Poorly Sorted	Very Coarse Silty Fine Sand	Fine Skewed	Mesokurtic	3.71027	2.18659	0.469405	2.79535	6.19e-08	4.61443	27.6037	67.7818	14.0282	16.3172			0.395349	0.056338	0.697183
		225-230cm	Bimodal, Poorly Sorted	Very Coarse Silty Fine Sand	Fine Skewed	Mesokurtic	3.75703	1.98981	0.594304	3.19798	7.11e-08	4.2025	27.1582	68.6393	11.122	12.5138	2.3	-2.4
		230-235cm	Polymodal, Very Poorly Sorted	Very Coarse Silty Very Fine Sand	Symmetrical	Mesokurtic	3.8357	2.37701	0.254444	2.5576	5.8e-08	4.42414	30.8923	64.6836	11.1317	12.5261	2.1	-1.6	0.394366	0.145038	0.729008
