# Supplementary material for: Constraining the chronology and ecology of Late Acheulean and Middle Palaeolithic occupations at the margins of the monsoon
Source: Sci Rep. 2021 Oct 5;11:19665. doi: 10.1038/s41598-021-98897-7 (PMC8492674; doi:10.1038/s41598-021-98897-7)
Supplement: Supplementary file 3 — Supplementary Information 3. [file 41598_2021_98897_MOESM3_ESM.xlsx]

## Sheet: DRAC Input
DRAC v.1.2 Inputs
Full details of the inputs required for a DRAC dose rate calculation and the calculation process can be found in the paper and the DRAC website (www.aber.ac.uk/alrl/drac).
Please cite all uses of DRAC, including the version number, as Durcan, J.A., King, G.E., and Duller, G.A.T., 2015. DRAC: Dose rate and age calculator for trapped charge dating. Quaternary Geochronology, 28, 54-61. Corresponding authors: Julie Durcan (julie.durcan@ouce.ox.ac.uk) and Georgina King (georgina.king@uni-koeln.de).
To calculate dose rates using DRAC, the data table below (excluding headers) can be copied and pasted into the calculator box on the DRAC website (www.aber.ac.uk/alrl/DRAC). Once 'calculate' has been clicked, DRAC will generate an output file, which can be saved by the user.
TI:1	TI:2	TI:3	TI:4	TI:5	TI:6	TI:7	TI:8	TI:9	TI:10	TI:11	TI:12	TI:13	TI:14	TI:15	TI:16	TI:17	TI:18	TI:19	TI:20	TI:21	TI:22	TI:23	TI:24	TI:25	TI:26	TI:27	TI:28	TI:29	TI:30	TI:31	TI:32	TI:33	TI:34	TI:35	TI:36	TI:37	TI:38	TI:39	TI:40	TI:41	TI:42	TI:43	TI:44	TI:45	TI:46	TI:47	TI:48	TI:49	TI:50
Project ID	Sample ID	Mineral	Conversion factors	ExternalU (ppm)	errExternal U (ppm)	External Th (ppm)	errExternal Th (ppm)	External K (%)	errExternal K (%)	External Rb (ppm)	errExternal Rb (ppm)	Calculate external Rb from K conc?	Internal U (ppm)	errInternal U (ppm)	Internal Th (ppm)	errInternal Th (ppm)	Internal K (%)	errInternal K (%)	Internal Rb (ppm)	errInternal Rb (ppm)	Calculate internal Rb from K conc?	User external alphadoserate (Gy.ka-1)	errUser external alphadoserate (Gy.ka-1)	User external betadoserate (Gy.ka-1)	errUser external betadoserate (Gy.ka-1)	User external gamma doserate (Gy.ka-1)	errUser external gammadoserate (Gy.ka-1)	User internal doserate (Gy.ka-1)	errUser internal doserate (Gy.ka-1)	Scale gammadoserate at shallow depths?	Grain size min (microns)	Grain size max (microns)	alpha-Grain size attenuation	beta-Grain size attenuation	Etch depth min (microns)	Etch depth max (microns)	beta-Etch depth attenuation factor	a-value	erra-value	Water content ((wet weight - dry weight)/dry weight) %	errWater content %	Depth (m)	errDepth (m)	Overburden density (g cm-3)	errOverburden density (g cm-3)	Latitude (decimal degrees)	Longitude (decimal degrees)	Altitude (m)	User cosmicdoserate (Gy.ka-1)
ST	ST6/1	F	Guerinetal2011	1.32201	0.132201	8.00219	0.800219	1.34639	0.134639	0	0	N	X	X	X	X	10	2	X	X	X	X	X	X	X	X	X	X	X	N	90	210	Brennanetal1991	Guerinetal2012-F	0	0	Bell1979	0.11	0.03	5	2	0.3	0.015	1.8	0.1	27.38	74.55	348	X
ST	ST6/2	F	Guerinetal2011	1.13425	0.113425	4.95985	0.495985	1.03987	0.103987	0	0	N	X	X	X	X	10	2	X	X	X	X	X	X	X	X	X	X	X	N	90	210	Brennanetal1991	Guerinetal2012-F	0	0	Bell1979	0.11	0.03	5	2	0.55	0.0275	1.8	0.1	27.38	74.55	348	X
ST	ST6/3	F	Guerinetal2011	1.3544	0.13544	3.90175	0.390175	0.718907	0.0718907	0	0	N	X	X	X	X	10	2	X	X	X	X	X	X	X	X	X	X	X	N	90	210	Brennanetal1991	Guerinetal2012-F	0	0	Bell1979	0.11	0.03	5	2	0.75	0.0375	1.8	0.1	27.38	74.55	348	X
ST	ST7/1	F	Guerinetal2011	4.34046	0.434046	6.93921	0.693921	1.1179	0.11179	0	0	N	X	X	X	X	10	2	X	X	X	X	X	X	X	X	X	X	X	N	90	210	Brennanetal1991	Guerinetal2012-F	0	0	Bell1979	0.11	0.03	5	2	0.77	0.0385	1.8	0.1	27.38	74.55	348	X
ST	ST7/2	F	Guerinetal2011	3.61574	0.361574	5.5703	0.55703	1.25916	0.125916	0	0	N	X	X	X	X	10	2	X	X	X	X	X	X	X	X	X	X	X	N	90	210	Brennanetal1991	Guerinetal2012-F	0	0	Bell1979	0.11	0.03	5	2	1.25	0.0625	1.8	0.1	27.38	74.55	348	X
ST	ST7/3	F	Guerinetal2011	4.94318	0.494318	5.98681	0.598681	0.863884	0.0863884	0	0	N	X	X	X	X	10	2	X	X	X	X	X	X	X	X	X	X	X	N	90	210	Brennanetal1991	Guerinetal2012-F	0	0	Bell1979	0.11	0.03	5	2	1.65	0.0825	1.8	0.1	27.38	74.55	348	X
ST	ST7/4	F	Guerinetal2011	2.09575	0.209575	7.63855	0.763855	1.20293	0.120293	0	0	N	X	X	X	X	10	2	X	X	X	X	X	X	X	X	X	X	X	N	90	210	Brennanetal1991	Guerinetal2012-F	0	0	Bell1979	0.11	0.03	5	2	1.95	0.0975	1.8	0.1	27.38	74.55	348	X
ST	ST7/5	F	Guerinetal2011	2.56309	0.256309	11.7171	1.17171	1.60531	0.160531	0	0	N	X	X	X	X	10	2	X	X	X	X	X	X	X	X	X	X	X	N	90	210	Brennanetal1991	Guerinetal2012-F	0	0	Bell1979	0.11	0.03	5	2	2.25	0.1125	1.8	0.1	27.38	74.55	348	X
[truncated: 3 more columns]

## Sheet: DRAC Output
DRAC 1.2 output
Full details of the inputs required for a DRAC dose rate calculation and the calculation process can be found in the paper and the DRAC website (www.aber.ac.uk/alrl/drac).
Please cite all uses of DRAC, including the version number, as Durcan, J.A., King, G.E., and Duller, G.A.T., 2015. DRAC: Dose rate and age calculator for trapped charge dating. Quaternary Geochronology, 28, 54-61. Corresponding authors: Julie Durcan (julie.durcan@ouce.ox.ac.uk) and Georgina King (georgina.king@uni-koeln.de).
DRAC Highlights																											DRAC Inputs
TI:1	TI:2	TI:3	TO:FQ	TO:FR	TO:FS	TO:FT	TO:FU	TO:FV	TO:FW	TO:FX	TO:FY	TO:FZ	TO:GG	TO:GH	TO:GI	TO:GJ	TO:GK	TO:GL	TO:GM	TO:GN	TI:52	TI:53	TO:GO	TO:GP			TI:1	TI:2	TI:3	TI:4	TI:5	TI:6	TI:7	TI:8	TI:9	TI:10	TI:11	TI:12	TI:13	TI:14	TI:15	TI:16	TI:17	TI:18	TI:19	TI:20	TI:21	TI:22	TI:23
Project ID	Sample ID	Mineral	Water corrected alphadoserate	Water corrected erralphadoserate	Water corrected betadoserate	Water corrected errbetadoserate	Water corrected gammadoserate (Gy.ka-1)	Water corrected errgammadoserate (Gy.ka-1)	Internal Dry alphadoserate (Gy.ka-1)	Internal Dry erralphadoserate (Gy.ka-1)	Internal Dry betadoserate (Gy.ka-1)	Internal Dry errbetadoserate (Gy.ka-1)	Cosmicdoserate (Gy.ka-1)	errCosmicdoserate (Gy.ka-1)	External doserate (Gy.ka-1)	External errdoserate (Gy.ka-1)	Internal doserate (Gy.ka-1)	Internal errdoserate (Gy.ka-1)	Environmental Dose Rate (Gy.ka-1)	errEnvironmental Dose Rate (Gy.ka-1)	De (Gy)	errDe (Gy)	Age (ka)	errAge (ka)			Project ID	Sample ID	Mineral	Conversion factors	ExternalU (ppm)	errExternal U (ppm)	External Th (ppm)	errExternal Th (ppm)	External K (%)	errExternal K (%)	External Rb (ppm)	errExternal Rb (ppm)	Calculate external Rb from K conc?	Internal U (ppm)	errInternal U (ppm)	Internal Th (ppm)	errInternal Th (ppm)	Internal K (%)	errInternal K (%)	Rb (ppm)	errRb (ppm)	Calculate internal Rb from K conc?	User external alphadoserate (Gy.ka-1)
ST	ST6/1	F	0.13	0.048	1.294	0.104	0.82	0.053	0	0	0.429	0.197	0.228	0.023	2.472	0.128	0.429	0.197	2.901	0.235	X	X	0	0			Jimbob	ST6/1	F	Guerinetal2011	1.32	0.13	8	0.8	1.35	0.13	0	0	N	X	X	X	X	10	2	X	X	X	X
ST	ST6/2	F	0.091	0.032	0.985	0.079	0.589	0.037	0	0	0.429	0.197	0.205	0.021	1.87	0.096	0.429	0.197	2.299	0.219	X	X	0	0			Jimbob	ST6/2	F	Guerinetal2011	1.13	0.11	4.96	0.5	1.04	0.1	0	0	N	X	X	X	X	10	2	X	X	X	X
ST	ST6/3	F	0.087	0.03	0.761	0.058	0.489	0.03	0	0	0.429	0.197	0.192	0.019	1.528	0.075	0.429	0.197	1.957	0.211	X	X	0	0			Jimbob	ST6/3	F	Guerinetal2011	1.35	0.14	3.9	0.39	0.72	0.07	0	0	N	X	X	X	X	10	2	X	X	X	X
ST	ST7/1	F	0.221	0.077	1.474	0.105	1.037	0.065	0	0	0.429	0.197	0.19	0.019	2.922	0.147	0.429	0.197	3.35	0.246	X	X	0	0			Jimbob	ST7/1	F	Guerinetal2011	4.34	0.43	6.94	0.69	1.12	0.11	0	0	N	X	X	X	X	10	2	X	X	X	X
ST	ST7/2	F	0.182	0.064	1.456	0.112	0.932	0.059	0	0	0.429	0.197	0.178	0.018	2.748	0.143	0.429	0.197	3.177	0.243	X	X	0	0			Jimbob	ST7/2	F	Guerinetal2011	3.62	0.36	5.57	0.56	1.26	0.13	0	0	N	X	X	X	X	10	2	X	X	X	X
ST	ST7/3	F	0.231	0.084	1.341	0.097	0.996	0.066	0	0	0.429	0.197	0.17	0.017	2.737	0.145	0.429	0.197	3.166	0.245	X	X	0	0			Jimbob	ST7/3	F	Guerinetal2011	4.94	0.49	5.99	0.6	0.86	0.09	0	0	N	X	X	X	X	10	2	X	X	X	X
ST	ST7/4	F	0.152	0.053	1.274	0.099	0.851	0.053	0	0	0.429	0.197	0.164	0.016	2.441	0.125	0.429	0.197	2.87	0.233	X	X	0	0			Jimbob	ST7/4	F	Guerinetal2011	2.1	0.21	7.64	0.76	1.2	0.12	0	0	N	X	X	X	X	10	2	X	X	X	X
ST	ST7/5	F	0.211	0.075	1.711	0.132	1.181	0.075	0	0	0.429	0.197	0.158	0.016	3.261	0.17	0.429	0.197	3.69	0.26	X	X	0	0			Jimbob	ST7/5	F	Guerinetal2011	2.56	0.26	11.72	1.17	1.61	0.16	0	0	N	X	X	X	X	10	2	X	X	X	X
[truncated: 228 more columns]
